# Supplementary material for: The value of lymphocyte to monocyte ratio in the prognosis of head and neck squamous cell carcinoma: a meta-analysis
Source: PeerJ. 2023 Sep 11;11:e16014. doi: 10.7717/peerj.16014 (PMC10501369; doi:10.7717/peerj.16014)
Supplement: Supplemental Information 1 [file peerj-11-16014-s001.zip]

Archive with 6 entries (4 files):
- data/
- data/table-kappa.xlsx
- data/table.xlsx
- data/╬─╧╫╝∞╦≈/
- data/╬─╧╫╝∞╦≈/keywords.txt
- data/╬─╧╫╝∞╦≈/search.txt
