# Supplementary material for: The value of lymphocyte to monocyte ratio in the prognosis of head and neck squamous cell carcinoma: a meta-analysis
Source: PeerJ. 2023 Sep 11;11:e16014. doi: 10.7717/peerj.16014 (PMC10501369; doi:10.7717/peerj.16014)
Supplement: Supplemental Information 1 [file peerj-11-16014-s001.zip › data/table-kappa.xlsx]

## Sheet: Sheet1
	Study	Year	Randomization	Allocation concealment	Blinding of participants and staff	Blinding of outcome assessors	Incomplete outcome data	Selective outcome reporting	Other sources of bias
	JUN AOYAMA	2021	Low	Low	High	High	High	High	Low
	Tarun Jindal	2021	Low	Low	High	High	High	High	Low
	Jiechao Yang	2018	Low	Unclear	High	High	High	High	Low
	Pasawat	2022	Low	Low	Low	Low	High	High	Low
	Qian Song	2019	Low	Low	High	High	High	High	Low
	Chuang	2020	Low	Low	High	High	High	High	Low
	Meng Ding	2021	Low	Low	High	High	High	High	Low
	Yi-Wei Lin	2021	Low	Low	High	High	High	High	Low
	Kosei Kubota	2022	Low	Low	High	High	High	High	Low
	Xiang Wu	2021	Low	Low	High	High	High	High	Low
	Huijun Chen	2020	Low	Unclear	High	High	High	High	Low
	HYEON KOH	2021	Low	Low	Low	Low	High	High	Low
	Youfang Xun	2019	Low	Low	High	High	High	High	Low
	Eltohami	2018	Low	Low	High	High	High	High	Low
	Kappa	NA	1	1	0.638	0.638	1	1	1
