# Supplementary material for: The value of lymphocyte to monocyte ratio in the prognosis of head and neck squamous cell carcinoma: a meta-analysis
Source: PeerJ. 2023 Sep 11;11:e16014. doi: 10.7717/peerj.16014 (PMC10501369; doi:10.7717/peerj.16014)
Supplement: Supplemental Information 1 [file peerj-11-16014-s001.zip › data/table.xlsx]

## Sheet: table1
Author (year)	Country	Study design	Cases	Female / male	Cut-off	Survival outcome	Nos	Follow-up (months)/median (range)	HR
JUN AOYAMA[24]	Japan	retrospective	100	11/89	1.994	PFS/OS	8	9(1-65)	U /M
Tarun Jindal[25]	India	retrospective	126	-	3	CSS	8	18(2-74)	U /M
Jiechao Yang[26]	China	retrospective	197	2/195	2.98	OS/CSS/DFS	9	30.95(1-82)	U /M
Pasawat[27]	Thailand	retrospective	211	72/139	4	OS	8	-	U /M
Qian Song[28]	China	retrospective	680	98/582	3.17	DFS/OS	7	61(56-67)	U /M
Chuang[29]	China	retrospective	141	8/133	2.99	PFS/OS	7	45.8(3-91)	U /M
Meng Ding[30]	China	retrospective	493	223/261	3.4	OS /DFS	7	-	U /M
Yi-Wei Lin[31]	China	retrospective	169	76/93	4.15	OS	7	-	U /M
Kosei Kubota[32]	USA	retrospective	183	100/305	5	OS/DFS	6	66 (26–93)	U /M
Xiang Wu[33]	China	retrospective	486	260/226	4	OS/DFS	6	-	U /M
Huijun Chen[34]	China	retrospective	473	17/456	5	OS/PFS	6	-	U /M
HYEON KOH[35]	Korea	retrospective	68	4/64	2.51	OS	6	66 (47-84)	U /M
Youfang Xun[36]	China	retrospective	151	4/147	0.18	PFS/OS	7	65 (44-84)	U /M
Eltohami[37]	Sudan	retrospective	613	57/556	4.85	OS/DFS	7	-	U /M
Paolo Boscolo-Rizzo	Italy	retrospective	925	246/679	3.76	OS/DFS		53(31-82)	U /M
Michael Pogorzelski	Germany	retrospective	218	45/173		PFS/OS		-	U /M

## Sheet: table2
Study	Year	Randomization	Allocation concealment	Blinding of participants and staff	Blinding of outcome assessors	Incomplete outcome data	Selective outcome reporting	Other sources of bias
JUN AOYAMA	2021	Low	Low	High	High	High	High	Low
Tarun Jindal	2021	Low	Low	High	High	High	High	Low
Jiechao Yang	2018	Low	Unclear	High	High	High	High	Low
Pasawat	2022	Low	Low	Low	Low	High	High	Low
Qian Song	2019	Low	Low	High	High	High	High	Low
Chuang	2020	Low	Low	High	High	High	High	Low
Meng Ding	2021	Low	Low	High	High	High	High	Low
Yi-Wei Lin	2021	Low	Low	High	High	High	High	Low
Kosei Kubota	2022	Low	Low	High	High	High	High	Low
Xiang Wu	2021	Low	Low	High	High	High	High	Low
Huijun Chen	2020	Low	Unclear	High	High	High	High	Low
HYEON KOH	2021	Low	Low	Low	Low	High	High	Low
Youfang Xun	2019	Low	Low	High	High	High	High	Low
Eltohami	2018	Low	Low	High	High	High	High	Low
Paolo Boscolo-Rizzo	2022	Low	Low	High	High	High	High	Low
Michael Pogorzelski	2021	Low	Low	High	High	High	High	Low
Kappa	NA	1	1	0.645	0.645	1	1	1

## Sheet: table3
STUDY ID	Year	Cutoff	OS	Weight(%)	p-value
			HR(95% CI)
JUN AOYAMA[1]	2021	1.994	0.389(0.234-0.632)	6.33599	<0.001
Tarun Jindal[2]	2021	3	0.742(0.623-1.041)	7.11065	0.04
Jiechao Yang[3]	2018	2.98	0.55(0.37-0.81)	8.08764	0.002
Pasawat[4]	2022	4	1.51 (1.07,2.12)	5.06417	0.019
Qian Song[5]	2019	3.17	0.895(0.816-0.981)	5.63071	0.018
Chuang[6]	2020	2.99	1.941 (1.223-3.081)	9.83929	0.005
Meng Ding[7]	2021	3.4	0.414 (0.263-0.650)	5.15667	<0.001
Yi-Wei Lin[8]	2021	4.15	0.408(0.177-0.940)	7.54422	0.035
Kosei Kubota[9]	2022	5	0.99 (0.48-2.06)	5.79836	0.98
Xiang Wu[10]	2021	4	0.57(0.080-1.097)	3.38767	<0.001
Huijun Chen[11]	2020	5	1.302 (0.75-2.69)	9.81616	<0.001
HYEON KOH[12]	2021	2.51	0.35(0.090-1.037)	3.87906	0.057
Youfang Xun[13]	2019	0.18	0.07(0.02-0.19)	8.6484	<0.001
Eltohami[14]	2018	4.85	1.463 (1.102-1.942)	4.63059	0.0086
Paolo Boscolo-Rizzo	2022	2.92	1.56(1.24–1.95)	4.57278	<0.001
Michael Pogorzelski	2021	1.55	1.41 (1.05-1.92)	4.49763	<0.001
Overall (I2= 59.6%, P=0.018)			1.36 (1.14-1.62)	100

## Sheet: table4
STUDY ID	Year	Cutoff	DFS	Weight(%)	p-value
			HR(95% CI)
Jiechao Yang	2018	2.98	0.57(0.39-0.83)	22.05	0.003
Qian Song	2019	3.17	0.892(0.810-0.982)	15.35	0.02
Meng Ding	2021	3.4	0.460 (0.308-0.686)	14.07	<0.001
Kosei Kubota	2022	5	1.37 (0.72–2.61)	15.81	0.33
Xiang Wu	2021	4	0.59(0.092-1.205)	9.24	<0.001
Eltohami	2018	4.85	1.339 (1.028-1.744)	12.63	0.0303
Paolo Boscolo-Rizzo	2022	3.76	1.35(1.10-1.68)	10.83	<0.05
Overall (I2= 56.8%, P=0.020)			0.942 (0.631-1.382)	100

## Sheet: table5
STUDY ID	Year	Cutoff	PFS	Weight	p-value
			HR(95% CI)	(%)
JUN AOYAMA	2021	1.994	0.419(0.268-0.653)	17.94	<0.001
Chuang	2020	2.99	2.127 (1.214–3.725)	27.87	0.008
Youfang Xun	2019	0.18	0.10 (0.04-0.24)	24.5	<0.001
Michael Pogorzelski	2021	3.7	3.5 (2.8-4.2)	29.67	0.024
Overall (I2= 66.1%, P=0.021)			0.923 (0.517-1.543)	100

## Sheet: table6
Variables	Number of documents	Regression coefficient	Z value	HR (95%CI)	P
Cut-off value
<4	8	0.39	6.12	1.34(1.05-1.74)	0.005
≥4	6	0.35	5.89	1.76(1.45-2.23)	0
Treatment method
Comprehensive treatment	7	0.44	8.21	1.45(1.27-1.78)	0.002
Operation	7	0.56	7.09	1.75(1.21-1.73)	0.009
Sample size
<200	9	0.05	0.57	1.67(1.28-2.09）	0.57
≥200	5	0.03	0.82	1.52(1.30-1.98)	0.993

## Sheet: table7
Variables	Number of documents	Number of cases	Merge HR (95%CI)	P	I2(%)
Cut-off value
<4	8	659	1.29 (1.05-1.59)	0.401	0.587
≥4	6	677	1.34(1.05-1.74)	0.005	0.602
Treatment method
Comprehensive treatment	7	1066	1.45(1.27-1.78)	0.102	0.435
Operation	7	1103	1.67(1.28-2.09）	0.09	0
