# Supplementary material for: The value of lymphocyte to monocyte ratio in the prognosis of head and neck squamous cell carcinoma: a meta-analysis
Source: PeerJ. 2023 Sep 11;11:e16014. doi: 10.7717/peerj.16014 (PMC10501369; doi:10.7717/peerj.16014)
Supplement: Supplemental Information 1 [file peerj-11-16014-s001.zip › data/╬─╧╫╝∞╦≈/keywords.txt]

“Squamous Cell Carcinoma of Head and Neck”, “Oral Squamous Cell Carcinoma”, “Head and Neck Squamous Cell Carcinoma” “LMR”, “lymphocyte to monocyte ratio”, “lymphocyte monocyte ratio”, “prognosis”, “outcome”, “survival”, “mortality”, “laryngeal squamous cell carcinoma”, “squamous cell carcinoma of the larynx”, “hypopharyngeal squamous cell carcinoma”, and “oropharyngeal squamous cell carcinoma”
