# Supplementary material for: The value of lymphocyte to monocyte ratio in the prognosis of head and neck squamous cell carcinoma: a meta-analysis
Source: PeerJ. 2023 Sep 11;11:e16014. doi: 10.7717/peerj.16014 (PMC10501369; doi:10.7717/peerj.16014)
Supplement: Supplemental Information 1 [file peerj-11-16014-s001.zip › data/╬─╧╫╝∞╦≈/search.txt]

 (Squamous Cell Carcinoma of Head and Neck or Oral Squamous Cell Carcinoma or Head and Neck Squamous Cell Carcinoma) AND (LMR or lymphocyte to monocyte ratio or lymphocyte monocyte ratio) AND (prognosis or outcome or survival or mortality)
